# Supplementary material for: Evaluating the Diagnostic Efficacy of Using Pooled Samples for Chronic Wasting Disease Testing and Surveillance
Source: Pathogens. 2024 Dec 21;13(12):1133. doi: 10.3390/pathogens13121133 (PMC11679922; doi:10.3390/pathogens13121133)
Supplement: Supplementary file 1 [file pathogens-13-01133-s001.zip]

Archive with 3 entries (3 files):
- Pooling Data_LMER_final.R
- Supplementary Data_Testing Outcomes for Sample Pools.xlsx
- Pooling Data_final.csv
