# Supplementary material for: Evaluating the Diagnostic Efficacy of Using Pooled Samples for Chronic Wasting Disease Testing and Surveillance
Source: Pathogens. 2024 Dec 21;13(12):1133. doi: 10.3390/pathogens13121133 (PMC11679922; doi:10.3390/pathogens13121133)
Supplement: Supplementary file 1 [file pathogens-13-01133-s001.zip › Pooling Data_LMER_final.R]

#Hepker et al.- Evaluating the diagnostic efficacy of using pooled samples
#               for Chronic Wasting Disease testing and surveillance

library(ggplot2); library(dplyr); library(lme4);library(gridExtra)

Lett.r <- c(12,12)
options(device="windows")
windows(width=Lett.r[1], height=Lett.r[2])

data <- read.csv(file.choose())
data$Positive_deer <- as.factor(data$Positive_deer)
#censoring P25, P49, P54, and P58 since did not meet criteria for positivity
dataR<- data %>%
  filter(Avg_TT<=24,  ! Pool_ID %in% c("49", "54", "58"))

MISSING <- is.na(data$ELISA_OD)
dataE <- subset(data, subset = !MISSING) #for ELISA data
mean_OD<- round(tapply(dataE$ELISA_OD, list(dataE$Pooling_Threshold), mean), 4)
 
mean_OD
#     1      2      3      5     10 
#3.1467 1.6252 1.4773 0.5120 1.1471 

se<-function(x) { sqrt((var(na.omit(x))/length(na.omit(x))))} 
se_OD <- round(tapply(dataE$ELISA_OD, list(dataE$Pooling_Threshold), se), 4)

se_OD
#     1      2      3      5     10 
#0.3059 0.5729 0.3761 0.2296 0.2529 

mean_TT<- round(tapply(dataR$Avg_TT, list(dataR$Pooling_Threshold), mean), 4)

mean_TT
#     1       2       3       5      10      20      50 
#9.5699  7.1136  8.3086 10.5000 11.8456 15.0000 15.0625

se_TT<- round(tapply(dataR$Avg_TT, list(dataR$Pooling_Threshold), se), 4)

se_TT
#     1      2      3      5     10     20     50 
#1.0122 0.4122 0.4410 0.3812 0.4215 0.8021 2.7570

####
#ELISA LMER

modE<- lmer(ELISA_OD~Pooling_Threshold + (1|Pool_Rep) + (1|Positive_deer), data=dataE)
modE.1<- lmer(ELISA_OD~Pooling_Threshold + (1|Positive_deer), data=dataE)
modE.2<- lmer(ELISA_OD~Pooling_Threshold + (1|Pool_Rep), data=dataE)

anova(modE, modE.1, modE.2)
#Models:
#modE.1: ELISA_OD ~ Pooling_Threshold + (1 | Positive_deer)
#modE.2: ELISA_OD ~ Pooling_Threshold + (1 | Pool_Rep)
#modE: ELISA_OD ~ Pooling_Threshold + (1 | Pool_Rep) + (1 | Positive_deer)
#       npar    AIC    BIC  logLik deviance  Chisq Df Pr(>Chisq)    
#modE.1    4 140.53 147.93 -66.266   132.53                         
#modE.2    4 156.79 164.19 -74.394   148.79  0.000  0               
#modE      5 142.53 151.78 -66.266   132.53 16.257  1  5.532e-05 ***
#---

summary(modE.1)
#Linear mixed model fit by REML ['lmerMod']
#Formula: ELISA_OD ~ Pooling_Threshold + (1 | Positive_deer)
#Data: dataE

#REML criterion at convergence: 137.6

#Scaled residuals: 
#     Min       1Q   Median       3Q      Max 
#-2.05401 -0.62654 -0.01308  0.75974  1.38911 

#Random effects:
#Groups        Name        Variance Std.Dev.
#Positive_deer (Intercept) 0.9289   0.9638  
#Residual                  0.7242   0.8510  
#Number of obs: 47, groups:  Positive_deer, 8

#Fixed effects:
#                  Estimate Std. Error t value
#(Intercept)        2.66383    0.41157   6.472
#Pooling_Threshold -0.18818    0.03615  -5.205

#Correlation of Fixed Effects:
#(Intr)
#Plng_Thrshl -0.451

confint(modE.1)
#                       2.5 %      97.5 %
#.sig01             0.4862421  1.7099234
#.sigma             0.6832779  1.0702109
#(Intercept)        1.8491148  3.5113352
#Pooling_Threshold -0.2585388 -0.1120193

E<- dataE %>%
  mutate(fit.mE = predict(modE.1, re.form = NA),
         fit.cE = predict(modE.1, re.form = NULL))

gridE<- ggplot(dataE, aes(Pooling_Threshold, ELISA_OD)) +
          geom_point(position=position_jitter(width=0.1), size=3, color=dataE$Positive_deer) +
          coord_cartesian(ylim = c(0, 4)) +
          geom_line(aes(y = E$fit.mE), col = 1, linewidth = 1) +
          scale_x_continuous(limits = c(0.5, 10.5), breaks = seq(1, 10, 2))

####
#RT-QuIC LMER

modR <- lmer(Avg_TT~Pooling_Threshold + (1|Pool_Rep) + (1|Positive_deer), data=dataR)
modR.1 <- lmer(Avg_TT~Pooling_Threshold + (1|Positive_deer), data=dataR)
modR.2 <- lmer(Avg_TT~Pooling_Threshold + (1|Pool_Rep), data=dataR)

anova(modR, modR.1, modR.2)
#Data: dataR
#Models:
#modR.1: Avg_TT ~ Pooling_Threshold + (1 | Positive_deer)
#modR.2: Avg_TT ~ Pooling_Threshold + (1 | Pool_Rep)
#modR: Avg_TT ~ Pooling_Threshold + (1 | Pool_Rep) + (1 | Positive_deer)
#       npar    AIC    BIC  logLik deviance  Chisq Df Pr(>Chisq)  
#modR.1    4 384.61 393.94 -188.31   376.61                       
#modR.2    4 388.19 397.51 -190.09   380.19 0.0000  0             
#modR      5 386.61 398.27 -188.31   376.61 3.5749  1    0.05866 .
#---

summary(modR.1)
#Linear mixed model fit by REML ['lmerMod']
#Formula: Avg_TT ~ Pooling_Threshold + (1 | Positive_deer)
#Data: dataR

#REML criterion at convergence: 381.4

#Scaled residuals: 
#    Min      1Q  Median      3Q     Max 
#-2.3450 -0.5289 -0.2157  0.4748  3.9525 

#Random effects:
#Groups        Name        Variance Std.Dev.
#Positive_deer (Intercept) 2.371    1.540   
#Residual                  7.123    2.669   
#Number of obs: 76, groups:  Positive_deer, 17

#Fixed effects:
#Estimate Std. Error t value
#(Intercept)         8.5580     0.5464  15.663
#Pooling_Threshold   0.1520     0.0288   5.277

#Correlation of Fixed Effects:
#(Intr)
#Plng_Thrshl -0.324

confint(modR.1)
#                       2.5 %    97.5 %
#.sig01            0.00000000 2.7025884
#.sigma            2.23154613 3.2246119
#(Intercept)       7.42999869 9.6276056
#Pooling_Threshold 0.09569036 0.2113921

R<- dataR %>%
  mutate(fit.mR = predict(modR.1, re.form = NA),
         fit.cR = predict(modR.1, re.form = NULL))

gridR<- ggplot(dataR, aes(Pooling_Threshold, Avg_TT)) +
          geom_point(position = "jitter", size=3, color=dataR$Positive_deer) +
          coord_cartesian(ylim = c(0, 23)) +
          geom_line(aes(y = R$fit.mR), col = 1, linewidth = 1) 

####
#for plotting Figure 3
grid.arrange(gridE, gridR, ncol=2)
