# Supplementary material for: Evaluating the Diagnostic Efficacy of Using Pooled Samples for Chronic Wasting Disease Testing and Surveillance
Source: Pathogens. 2024 Dec 21;13(12):1133. doi: 10.3390/pathogens13121133 (PMC11679922; doi:10.3390/pathogens13121133)
Supplement: Supplementary file 1 [file pathogens-13-01133-s001.zip › Supplementary Data_Testing Outcomes for Sample Pools.xlsx]

## Sheet: Pools
Hepker et al.- Evaluating the diagnostic efficacy of using pooled samples for Chronic Wasting Disease testing and surveillance
17 CWD-positive and 78 CWD test-negative RPLNs used to create tissue pools for evaluation								Test-Negative Deer Key
CWD Positive deer ID	Pool ID	Ratio of pooling into test-negative tissues	ELISA OD Value	RT-QuIC Hours to Threshold RFU (avg. across replicate wells)	Test-Negative deer IDs			Pool ID	# Unique Deer	Deer IDs
#1		Unpooled	0.639, 0.450	8.4375				Neg Pool 49	49	27, 28, 30, 32, 35, 37, 40, 44, 45, 48-51, 58-60, 62-66, 71-76, 78, 79, 81-85, 88, 91, 92, 94, 95, 98, 100, 101, 103-105, 114, 115, 118, 119
	P23	1:2		7.6875	#70, 116			Neg Pool 19A	19	48, 50, 55, 60, 64, 65, 72, 76, 82, 85, 89, 91, 92, 98, 99, 101, 104, 118, 119
#2		Unpooled	3.999, 3.999	6.5625				Neg Pool 19B	19	33, 39, 47, 48, 56, 58, 63-66, 71, 74, 75, 83, 91-94, 103
	P4	1:1	1.036	6.5625	#106			Neg Pool 19C	19	27, 38, 42, 43, 45, 51, 59, 63, 66, 73, 75, 79, 83, 84, 86, 90, 94, 95, 105
	P63	1:9	2.232	9.375	#50, 72, 76, 82, 98, 101, 104, 118, 119
	P64	1:9	1.124	9.75	#48, 58, 64, 65, 71, 74, 91, 92, 103
	P65	1:9	0.759	13.125	#45, 59, 63, 66, 75, 83, 94, 95, 105
	P57	1:49		8.8125	Neg Pool 49
	P57'	1:49 (0.2%)		6.75	Neg Pool 49
#3		Unpooled	3.202, 2.262	6.1875
	P3	1:1		5.8125	#68
#6		Unpooled	1.056, 0.433	11.25
	P9	1:1		10.6875	#76
#7		Unpooled	3.449, 2.813	6.375
	P20	1:2		6.5625	#68, 71
#8		Unpooled	0.829, 0.609	6.75
	P13	1:2		6.75	#48, 106
#9		Unpooled	1.713, 0.934	6.375
	P17	1:2		7.6875	#36, 38
#10		Unpooled	2.134, 1.775	6.75
	P8	1:1	0.438	7.125	#100
	P16	1:2	0.054	6	#28, 42
#12		Unpooled	1.574, 1.691	10.5
	P11	1:1		6	#110
#14		Unpooled	3.999, 3.147	10.5
	P7	1:1	2.191	7.6875	#54
	P15	1:2	3.234	9	#40, 98
	P69	1:9	0.236	12.5625	#50, 72, 76, 82, 98, 101, 104, 118, 119
	P70	1:9	1.045	14.625	#48, 58, 64, 65, 71, 74, 91, 92, 103
	P59	1:49		14.75	Neg Pool 49
	P59'	1:49 (0.2%)		7.3125	Neg Pool 49
#16		Unpooled	3.288, 1.118	15.125
	P12	1:1	1.917	7.3125	#85
	P24	1:2	0.776	6.1875	#60, 85
	P25	1:2	0.244	29.25	#57, 69
	P26	1:2	1.304	12.1875	#52, 111
	P27	1:2	1.46	10.125	#33, 47
	P28	1:4	0.077	11.625	#35, 37, 49, 100
	P29	1:4	0.052	10.6875	#76, 82, 101, 119
	P30	1:4	0.181	9.375	#58, 71, 74, 103
	P31	1:9	0.093	9	#28, 30, 32, 35, 37, 40, 44, 49, 100
	P32	1:9	0.159	10.875	#50, 72, 76, 82, 98, 101, 104, 118, 119
	P33	1:9	0.715	11.0625	#58, 63, 66, 71, 74, 75, 83, 94, 103
	P48	1:19		18	Neg Pool 19A
	P49	1:19		21.375* (2 wells, but only 1 <24 hrs)	Neg Pool 19B
	P50	1:19		13.5	Neg Pool 19C
	P54	1:49		25* (3 wells, but only 1 <24 hrs)	Neg Pool 49
	P25'	1:2 (0.2%)		7.125	#57, 69
	P26'	1:2 (0.2%)		10.3125	#52, 111
	P27'	1:2 (0.2%)		6.9375	#33, 47
	P28'	1:4 (0.2%)		8.625	#35, 37, 49, 100
	P29'	1:4 (0.2%)		7.125	#76, 82, 101, 119
	P30'	1:4 (0.2%)		10.125	#58, 71, 74, 103
	P31'	1:9 (0.2%)		6.75	#28, 30, 32, 35, 37, 40, 44, 49, 100
	P32'	1:9 (0.2%)		7.125	#50, 72, 76, 82, 98, 101, 104, 118, 119
	P33'	1:9 (0.2%)		8.4375	#58, 63, 66, 71, 74, 75, 83, 94, 103
	P48'	1:19 (0.2%)		10.6875	Neg Pool 19A
	P49'	1:19 (0.2%)		7.125	Neg Pool 19B
	P50'	1:19 (0.2%)		6.375	Neg Pool 19C
	P54'	1:49 (0.2%)		7.875	Neg Pool 49
#17		Unpooled	3.389, 2.703	12.9375
	P1	1:1		7.6875	#61
	P18	1:2		9.5625	#34, 73
	P34	1:2	2.287	9	#86, 90
	P35	1:2	2.415	9.5625	#46, 77
	P36	1:2	0.078	8.0625	#57, 69
	P37	1:4	1.295	11.4375	#35, 37, 49, 100
	P38	1:4	0.309	10.3125	#76, 82, 101, 119
	P39	1:4	1.158	9.5625	#78, 88, 114, 115
	P40	1:9	0.149	14.25	#28, 30, 32, 35, 37, 40, 44, 49, 100
	P41	1:9	0.075	11.25	#50, 72, 76, 82, 98, 101, 104, 118, 119
	P42	1:9	1.014	12.9375	#27, 51, 73, 78, 79, 84, 88, 114, 115
	P51	1:19		15.1875	Neg Pool 19A
	P52	1:19		14.4375	Neg Pool 19B
	P53	1:19		13.875	Neg Pool 19C
	P55	1:49		14.4375	Neg Pool 49
	P34'	1:2 (0.2%)		7* (3 wells- 4th well amplified pre-maturely)	#86, 90
	P35'	1:2 (0.2%)		6.1875	#46, 77
	P36'	1:2 (0.2%)		6.9375	#57, 69
	P37'	1:4 (0.2%)		8.0625	#35, 37, 49, 100
	P38'	1:4 (0.2%)		6.9375	#76, 82, 101, 119
	P39'	1:4 (0.2%)		6.375	#78, 88, 114, 115
	P40'	1:9 (0.2%)		6.375	#28, 30, 32, 35, 37, 40, 44, 49, 100
	P41'	1:9 (0.2%)		7.5	#50, 72, 76, 82, 98, 101, 104, 118, 119
	P42'	1:9 (0.2%)		6.75	#27, 51, 73, 78, 79, 84, 88, 114, 115
	P51'	1:19 (0.2%)		8.0625	Neg Pool 19A
	P52'	1:19 (0.2%)		7.6875	Neg Pool 19B
	P53'	1:19 (0.2%)		7.3125	Neg Pool 19C
	P55'	1:49 (0.2%)		7.5	Neg Pool 49
#18		Unpooled	0.803, 0.364	21.375
	P19	1:2		6.9375	#59, 81
#20		Unpooled	3.999, 3.999	12.5625
	P5	1:1	3.99	6.25	#103
	P60	1:9	2.576	13.5	#50, 72, 76, 82, 98, 101, 104, 118, 119
	P61	1:9	3.464	11.25	#48, 58, 64, 65, 71, 74, 91, 92, 103
	P62	1:9	2.276	10.125	#45, 59, 63, 66, 75, 83, 94, 95, 105
	P56	1:49		22.25	Neg Pool 49
	P56'	1:49 (0.2%)		7.5	Neg Pool 49
#21		Unpooled	2.666, 2.134	5.25
	P6	1:1	0.179	7.125	#110
	P14	1:2	2.921	7.125	#46, 61
#24		Unpooled	3.999, 3.999	8.625
	P21	1:2		10.5	#99, 112
	P66	1:9	0.991	11.0625	#50, 72, 76, 82, 98, 101, 104, 118, 119
	P67	1:9	2.306	13.3125	#48, 58, 64, 65, 71, 74, 91, 92, 103
	P68	1:9	0.286	13.3125	#45, 59, 63, 66, 75, 83, 94, 95, 105
	P58	1:49		13.5* (1 well)	Neg Pool 49
	P58'	1:49 (0.2%)		9.1875	Neg Pool 49
#26		Unpooled	3.999, 2.093	7.125
	P10	1:1		6	#65
Test-Negative Spikes
	P43	1:2		17.25* (1 well)	#31, 57, 69
	P44	1:2		>30	#40, 62, 81
	P45	1:2		>30	#41, 61, 68
	P46	1:2		>30	#54, 86, 90
	P47	1:2		>30	#52, 98, 111
	P43'	1:2 (0.2%)		>30	#31, 57, 69
	P44'	1:2 (0.2%)		>30	#40, 62, 81
	P45'	1:2 (0.2%)		>30	#41, 61, 68
	P46'	1:2 (0.2%)		>30	#54, 86, 90
	P47'	1:2 (0.2%)		>30	#52, 98, 111
