# Supplementary material for: Evaluating the Diagnostic Efficacy of Using Pooled Samples for Chronic Wasting Disease Testing and Surveillance
Source: Pathogens. 2024 Dec 21;13(12):1133. doi: 10.3390/pathogens13121133 (PMC11679922; doi:10.3390/pathogens13121133)
Supplement: Supplementary file 1 [file pathogens-13-01133-s001.zip › Pooling Data_final.csv]

Positive_deer	Pool_ID	Pooling_Threshold	Pool_Rep	ELISA_OD	Rep_1_TT	Rep_2_TT	Rep_3_TT	Rep_4_TT	Avg_TT
1		1	1		6	11.25	8.25	8.25	8.4375
1	23	3	10		7.5	7.5	7.5	8.25	7.6875
2		1	2	3.999	8.25	6	6	6	6.5625
2	4	2	3	1.036	7.5	8.25	5.25	5.25	6.5625
2	63	10	10	2.232	13.5	7.5	8.25	8.25	9.375
2	64	10	11	1.124	12	11.25	7.5	8.25	9.75
2	65	10	12	0.759	28.5	6.75	9	8.25	13.125
2	57	50	4		8.25	9	7.5	10.5	8.8125
3		1	3		6.75	6.75	5.25	6	6.1875
3	3	2	2		6.75	5.25	5.25	6	5.8125
6		1	4		8.25	12.75	14.25	9.75	11.25
6	9	2	8		12	10.5	13.5	6.75	10.6875
7		1	5		6	6	7.5	6	6.375
7	20	3	8		5.25	6.75	6.75	7.5	6.5625
8		1	6		6.75	5.25	9.75	5.25	6.75
8	13	3	1		7.5	6.75	7.5	5.25	6.75
9		1	7		5.25	6	7.5	6.75	6.375
9	17	3	5		9.75	6	7.5	7.5	7.6875
10		1	8	1.9545	6	6.75	7.5	6.75	6.75
10	8	2	7	0.438	8.25	6.75	8.25	5.25	7.125
10	16	3	4	0.054	6	5.25	6.75	6	6
12		1	9		10.5	10.5	10.5	10.5	10.5
12	11	2	10		6	6	6	6	6
14		1	10	3.573	9.75	12	12	8.25	10.5
14	7	2	6	2.191	9	7.5	6.75	7.5	7.6875
14	15	3	3	3.234	10.5	10.5	6.75	8.25	9
14	69	10	16	0.236	14.25	13.5	10.5	12	12.5625
14	70	10	17	1.045	22.5	11.25	15.75	9	14.625
14	59	50	6		> 30	9.75	7.5	27	14.75
16		1	11	2.203	15	14.5	16.5	14.5	15.125
16	12	2	11	1.917	9	7.5	6.75	6	7.3125
16	24	3	11	0.776	6.75	6	7.5	4.5	6.1875
16	25	3	12	0.244	> 30	> 30	29.25	> 30	29.25
16	26	3	13	1.304	12	13.5	12	11.25	12.1875
16	27	3	14	1.46	7.5	10.5	12.75	9.75	10.125
16	28	5	1	0.077	9.75	11.25	15	10.5	11.625
16	29	5	2	0.052	9.75	13.5	9.75	9.75	10.6875
16	30	5	3	0.181	9.75	9	10.5	8.25	9.375
16	31	10	1	0.093	11.25	6	10.5	8.25	9
16	32	10	2	0.159	14.25	11.25	9.75	8.25	10.875
16	33	10	3	0.715	9.75	9.75	12.75	12	11.0625
16	48	20	1		18	20.25	16.5	17.25	18
16	49	20	2		25.5	>30	>30	17.25	21.375
16	50	20	3		>30	>30	15	12	13.5
16	54	50	1		27	19.5	28.5	>30	25
17		1	12	3.046	12	13.5	15	11.25	12.9375
17	1	2	1		8.25	9	6.75	6.75	7.6875
17	18	3	6		11.25	9.75	9	8.25	9.5625
17	34	3	15	2.287	9.75	6.75	10.5	9	9
17	35	3	16	2.415	10.5	9.75	9.75	8.25	9.5625
17	36	3	17	0.078	9	6.75	9.75	6.75	8.0625
17	37	5	4	1.295	11.25	9.75	12.75	12	11.4375
17	38	5	5	0.309	11.25	14.25	7.5	8.25	10.3125
17	39	5	6	1.158	9.75	10.5	6.75	11.25	9.5625
17	40	10	4	0.149	19.5	13.5	11.25	12.75	14.25
17	41	10	5	0.075	8.25	9	18	9.75	11.25
17	42	10	6	1.014	12	10.5	15.75	13.5	12.9375
17	51	20	4		22.5	17.25	9	12	15.1875
17	52	20	5		17.25	15.75	9	15.75	14.4375
17	53	20	6		17.25	11.25	11.25	15.75	13.875
17	55	50	2		21.75	14.25	9	12.75	14.4375
18		1	13		20.25	21.75	24.75	18.75	21.375
18	19	3	7		6.75	7.5	7.5	6	6.9375
20		1	14	3.999	12.75	12	12.75	12.75	12.5625
20	5	2	4	3.99	6.75	7.5	6 h	4.5	6.25
20	60	10	7	2.576	18.75	11.25	9.75	14.25	13.5
20	61	10	8	3.464	15	11.25	9.75	9	11.25
20	62	10	9	2.276	12	9	10.5	9	10.125
20	56	50	3		14.25	23.25	29.25	>30	22.25
21		1	15	2.4	6	5.25	4.5	5.25	5.25
21	6	2	5	0.179	6 h	7.5	6.75	6 h	7.125
21	14	3	2	2.921	6.75	7.5	7.5	6.75	7.125
24		1	16	3.999	8.25	9.75	9	7.5	8.625
24	21	3	9		9.75	10.5	11.25	10.5	10.5
24	66	10	13	0.991	9.75	11.25	12.75	10.5	11.0625
24	67	10	14	2.306	15.75	10.5	16.5	10.5	13.3125
24	68	10	15	0.286	15.75	12	9	16.5	13.3125
24	58	50	5		>30	13.5	>30	>30	13.5
26		1	17		9	6	6.75	6.75	7.125
26	10	2	9		7.5	6	5.25	5.25	6
